# Supplementary material for: ATP-dependent substrate transport by the ABC transporter MsbA is proton-coupled
Source: Nat Commun. 2016 Aug 8;7:12387. doi: 10.1038/ncomms12387 (PMC4979069; doi:10.1038/ncomms12387)
Supplement: Supplementary Data 1 — Summary of Mascot search results for LC-MS/MS data obtained with samples of purified MsbA-WT and MsbA-MD. These protein samples were used for reconstitution in proteoliposomes. [file ncomms12387-s2.xlsx]

## Sheet: MSBA-WT
Mascot search results for mass spectrometry data obtained with purified MsbA-WT
Name											unique peptide sequences	emPAI
HSFULL|HSFULL| MsbA-WT											48	1347.72
Q9CEI0|EFTU_LACLA Elongation factor Tu OS=Lactococcus lactis subsp. lactis (strain IL1403)											12	1.42
Q9CGH2|Q9CGH2_LACLA Fumarate reductase flavoprotein subunit OS=Lactococcus lactis subsp. lactis (strain IL1403)											11	1.07
Q9CEK9|SYN_LACLA Asparagine--tRNA ligase OS=Lactococcus lactis subsp. lactis (strain IL1403)											5	0.37
Q9CJD8|Q9CJD8_LACLA Dihydrolipoyl dehydrogenase OS=Lactococcus lactis subsp. lactis (strain IL1403)											4	0.29
Q9CHA0|Q9CHA0_LACLA 30S ribosomal protein S1 OS=Lactococcus lactis subsp. lactis (strain IL1403)											4	0.33
Q9CEM3|Q9CEM3_LACLA Putative cystathione beta-synthase domain OS=Lactococcus lactis subsp. lactis (strain IL1403)											3	0.21
Q9CGJ6|Q9CGJ6_LACLA Nicotinate phosphoribosyltransferase OS=Lactococcus lactis subsp. lactis (strain IL1403)											3	0.19
Q9CF08|Q9CF08_LACLA 1-deoxy-D-xylulose-5-phosphate synthase OS=Lactococcus lactis subsp. lactis (strain IL1403)											3	0.16
Q9CDZ7|SYE_LACLA Glutamate--tRNA ligase OS=Lactococcus lactis subsp. lactis (strain IL1403)											3	0.19
Q9CGD4|POTA_LACLA Spermidine/putrescine import ATP-binding protein PotA OS=Lactococcus lactis subsp. lactis (strain IL1403)											3	0.22
Q9CDR6|EZRA_LACLA Septation ring formation regulator EzrA OS=Lactococcus lactis subsp. lactis (strain IL1403)											2	0.1
Q9CEH2|Q9CEH2_LACLA Cell division protein FtsZ OS=Lactococcus lactis subsp. lactis (strain IL1403)											1	0.08
Q9CDR3|Q9CDR3_LACLA Aldehyde-alcohol dehydrogenase OS=Lactococcus lactis subsp. lactis (strain IL1403)											2	0.07
Q7DAV2|Q7DAV2_LACLA Alpha-acetolactate synthase OS=Lactococcus lactis subsp. lactis (strain IL1403)											2	0.11
Q9CF25|FTSK_LACLA DNA translocase FtsK OS=Lactococcus lactis subsp. lactis (strain IL1403)											1	0.04
Q9CI75|PYRG_LACLA CTP synthase OS=Lactococcus lactis subsp. lactis (strain IL1403)											1	0.06
P0A493|RL36_LACLA 50S ribosomal protein L36 OS=Lactococcus lactis subsp. lactis (strain IL1403)											1	0.81
Q9CE09|Q9CE09_LACLA Putative 23S rRNA binding protein OS=Lactococcus lactis subsp. lactis (strain IL1403)											1	0.15
Q9CI76|Q9CI76_LACLA Amino acids and amines aminotransferase OS=Lactococcus lactis subsp. lactis (strain IL1403)											1	0.08
Q9CGY3|Q9CGY3_LACLA Fructose-specific PTS system enzyme IIBC component OS=Lactococcus lactis subsp. lactis (strain IL1403)											1	0.05
Q9CEI6|PNP_LACLA Polyribonucleotide nucleotidyltransferase OS=Lactococcus lactis subsp. lactis (strain IL1403)											1	0.04
Q9CGA7|Q9CGA7_LACLA Citrate lyase alpha chain OS=Lactococcus lactis subsp. lactis (strain IL1403)											1	0.06
Q9CFV2|CARB_LACLA Carbamoyl-phosphate synthase large chain OS=Lactococcus lactis subsp. lactis (strain IL1403)											1	0.03
Q9CHF3|Q9CHF3_LACLA Biotin carboxylase OS=Lactococcus lactis subsp. lactis (strain IL1403)											1	0.07
Q9CFF6|Q9CFF6_LACLA ABC transporter ATP binding and permease protein OS=Lactococcus lactis subsp. lactis (strain IL1403)											1	0.05
Q9CJA0|Q9CJA0_LACLA ABC transporter ATP binding protein OS=Lactococcus lactis subsp. lactis (strain IL1403)											1	0.06
P35514|DNAJ_LACLA Chaperone protein DnaJ OS=Lactococcus lactis subsp. lactis (strain IL1403)											1	0.08
Q9CHA9|Q9CHA9_LACLA NADH dehydrogenase OS=Lactococcus lactis subsp. lactis (strain IL1403)											1	0.04
Q9CDS2|Q9CDS2_LACLA Putative methyltransferase domain OS=Lactococcus lactis subsp. lactis (strain IL1403)											1	0.12
Q9CJ85|SECA_LACLA Protein translocase subunit SecA OS=Lactococcus lactis subsp. lactis (strain IL1403)											1	0.03

## Sheet: MSBA-MD
Mascot search results for mass spectrometry data obtained with purified MsbA-MD
Name											unique peptide sequences	emPAI
MSBAMD|MSBAMD| MsbA-MD											19	51.9
Q9CJ71|Q9CJ71_LACLA Putative RNA binding protein OS=Lactococcus lactis subsp. lactis (strain IL1403)											16	9.43
Q9CDR4|RS2_LACLA 30S ribosomal protein S2 OS=Lactococcus lactis subsp. lactis (strain IL1403)											14	9.16
Q9CEI0|EFTU_LACLA Elongation factor Tu OS=Lactococcus lactis subsp. lactis (strain IL1403)											15	2.5
P35514|DNAJ_LACLA Chaperone protein DnaJ OS=Lactococcus lactis subsp. lactis (strain IL1403)											11	1.34
Q9CHU0|Q9CHU0_LACLA Putative cytochrome D ubiquinol oxidase subunit OS=Lactococcus lactis subsp. lactis (strain IL1403)											8	1.86
Q9CDW8|RS3_LACLA 30S ribosomal protein S3 OS=Lactococcus lactis subsp. lactis (strain IL1403)											7	1.49
Q9CDW5|RL2_LACLA 50S ribosomal protein L2 OS=Lactococcus lactis subsp. lactis (strain IL1403)											5	1.11
Q9CJ12|Q9CJ12_LACLA Glucose-1-phosphate thymidylyltransferase OS=Lactococcus lactis subsp. lactis (strain IL1403)											7	1.2
Q9CHB8|KPRS1_LACLA Ribose-phosphate pyrophosphokinase 1 OS=Lactococcus lactis subsp. lactis (strain IL1403)											4	0.43
Q9CHV0|HPRK_LACLA HPr kinase/phosphorylase OS=Lactococcus lactis subsp. lactis (strain IL1403)											5	0.58
P58002|IF2_LACLA Translation initiation factor IF-2 OS=Lactococcus lactis subsp. lactis (strain IL1403)											4	0.13
Q9CDG1|EFG_LACLA Elongation factor G OS=Lactococcus lactis subsp. lactis (strain IL1403)											5	0.23
Q9CDH4|Q9CDH4_LACLA Glyceraldehyde 3-phosphate dehydrogenase OS=Lactococcus lactis subsp. lactis (strain IL1403)											5	0.7
Q9CGE6|CLPX_LACLA ATP-dependent Clp protease ATP-binding subunit ClpX OS=Lactococcus lactis subsp. lactis (strain IL1403)											3	0.23
Q9CDU7|Q9CDU7_LACLA Zinc ABC transporter ATP binding protein OS=Lactococcus lactis subsp. lactis (strain IL1403)											3	0.57
Q9CHM1|Q9CHM1_LACLA Transcriptional regulator OS=Lactococcus lactis subsp. lactis (strain IL1403)											3	0.32
Q9CGY1|YJIE_LACLA Nucleotide-binding protein YjiE OS=Lactococcus lactis subsp. lactis (strain IL1403)											3	0.33
Q9CED4|Q9CED4_LACLA Fructose-bisphosphate aldolase OS=Lactococcus lactis subsp. lactis (strain IL1403)											3	0.34
Q9CIJ4|NADK_LACLA NAD kinase OS=Lactococcus lactis subsp. lactis (strain IL1403)											3	0.36
Q9CE33|Q9CE33_LACLA GTP-binding protein TypA/BipA OS=Lactococcus lactis subsp. lactis (strain IL1403)											3	0.21
Q9CEH2|Q9CEH2_LACLA Cell division protein FtsZ OS=Lactococcus lactis subsp. lactis (strain IL1403)											2	0.16
Q9CDU9|Q9CDU9_LACLA Pseudouridine synthase OS=Lactococcus lactis subsp. lactis (strain IL1403)											2	0.21
Q9CI74|Q9CI74_LACLA Putative DNA binding protein OS=Lactococcus lactis subsp. lactis (strain IL1403)											2	0.21
Q9CEE0|METK_LACLA S-adenosylmethionine synthase OS=Lactococcus lactis subsp. lactis (strain IL1403)											1	0.08
Q9CDG6|Q9CDG6_LACLA 50S ribosomal protein L13 OS=Lactococcus lactis subsp. lactis (strain IL1403)											2	0.46
Q9CGX0|Q9CGX0_LACLA Cell-division ATP-binding protein FtsE OS=Lactococcus lactis subsp. lactis (strain IL1403)											2	0.28
Q9CHA0|Q9CHA0_LACLA 30S ribosomal protein S1 OS=Lactococcus lactis subsp. lactis (strain IL1403)											2	0.15
Q9CHS9|Q9CHS9_LACLA ATP-dependent protease ATP-binding subunit OS=Lactococcus lactis subsp. lactis (strain IL1403)											2	0.07
Q9CIY5|Q9CIY5_LACLA GTP-binding protein OS=Lactococcus lactis subsp. lactis (strain IL1403)											1	0.08
Q9CE56|Q9CE56_LACLA Protease OS=Lactococcus lactis subsp. lactis (strain IL1403)											2	0.2
Q9CIK6|Q9CIK6_LACLA DEAD-box ATP-dependent RNA helicase CshA OS=Lactococcus lactis subsp. lactis (strain IL1403)											1	0.05
Q9KIF7|OPUAA_LACLA Glycine betaine transport ATP-binding protein OpuAA OS=Lactococcus lactis subsp. lactis (strain IL1403)											2	0.15
Q9CIX4|YCDB_LACLA Probable transcriptional regulatory protein YcdB OS=Lactococcus lactis subsp. lactis (strain IL1403)											1	0.13
Q9CHF3|Q9CHF3_LACLA Biotin carboxylase OS=Lactococcus lactis subsp. lactis (strain IL1403)											2	0.14
Q9CDZ7|SYE_LACLA Glutamate--tRNA ligase OS=Lactococcus lactis subsp. lactis (strain IL1403)											2	0.12
Q9CEE2|RNY_LACLA Ribonuclease Y OS=Lactococcus lactis subsp. lactis (strain IL1403)											1	0.05
Q9CF24|Q9CF24_LACLA Putative hydrolase OS=Lactococcus lactis subsp. lactis (strain IL1403)											1	0.12
P0A3C1|ERA_LACLA GTPase Era OS=Lactococcus lactis subsp. lactis (strain IL1403)											1	0.1
Q9CGB5|Q9CGB5_LACLA Permease OS=Lactococcus lactis subsp. lactis (strain IL1403)											2	0.2
Q9CGG9|Q9CGG9_LACLA Riboflavin biosynthesis protein OS=Lactococcus lactis subsp. lactis (strain IL1403)											1	0.1
Q9CGL5|RL27_LACLA 50S ribosomal protein L27 OS=Lactococcus lactis subsp. lactis (strain IL1403)											1	0.34
Q9CEL8|Q9CEL8_LACLA Putative pyridoxal phosphate binding protein OS=Lactococcus lactis subsp. lactis (strain IL1403)											1	0.13
Q9CGG3|Q9CGG3_LACLA Transcription regulator OS=Lactococcus lactis subsp. lactis (strain IL1403)											1	0.1
Q9CGD8|DHOM_LACLA Homoserine dehydrogenase OS=Lactococcus lactis subsp. lactis (strain IL1403)											1	0.07
P0A493|RL36_LACLA 50S ribosomal protein L36 OS=Lactococcus lactis subsp. lactis (strain IL1403)											1	2.29
Q9CHV6|Q9CHV6_LACLA Methionine aminopeptidase OS=Lactococcus lactis subsp. lactis (strain IL1403)											1	0.1
Q9CFA6|QUEA_LACLA S-adenosylmethionine:tRNA ribosyltransferase-isomerase OS=Lactococcus lactis subsp. lactis (strain IL1403)											1	0.09
Q9CIP6|Q9CIP6_LACLA ABC transporter ATP binding and permease protein OS=Lactococcus lactis subsp. lactis (strain IL1403)											1	0.05
Q9CHA9|Q9CHA9_LACLA NADH dehydrogenase OS=Lactococcus lactis subsp. lactis (strain IL1403)											1	0.04
Q9CI02|Q9CI02_LACLA Enoyl-[acyl-carrier-protein] reductase [NADH] OS=Lactococcus lactis subsp. lactis (strain IL1403)											1	0.13
Q02130|HIS2_LACLA Histidine biosynthesis bifunctional protein HisIE OS=Lactococcus lactis subsp. lactis (strain IL1403)											1	0.13
P0C2U4|RECA_LACLA Protein RecA, chromosomal OS=Lactococcus lactis subsp. lactis (strain IL1403)											1	0.08
Q9CIR1|TSAD_LACLA tRNA N6-adenosine threonylcarbamoyltransferase OS=Lactococcus lactis subsp. lactis (strain IL1403)											1	0.09
Q9CGE2|Q9CGE2_LACLA Dihydropteroate synthase OS=Lactococcus lactis subsp. lactis (strain IL1403)											1	0.08
Q9CJD7|Q9CJD7_LACLA Dihydrolipoamide acetyltransferase component of PDH complex OS=Lactococcus lactis subsp. lactis (strain IL1403)											1	0.06
Q9CF25|FTSK_LACLA DNA translocase FtsK OS=Lactococcus lactis subsp. lactis (strain IL1403)											1	0.04
Q9CEI6|PNP_LACLA Polyribonucleotide nucleotidyltransferase OS=Lactococcus lactis subsp. lactis (strain IL1403)											1	0.04
Q9CIG5|Q9CIG5_LACLA Two-component system regulator OS=Lactococcus lactis subsp. lactis (strain IL1403)											1	0.12
Q9CEG9|Q9CEG9_LACLA tRNA-guanosine methyltransferase OS=Lactococcus lactis subsp. lactis (strain IL1403)											1	0.13
Q9CGA2|Q9CGA2_LACLA Putative Ig-like domain OS=Lactococcus lactis subsp. lactis (strain IL1403)											1	0.04
Q9CFP4|Q9CFP4_LACLA Single-stranded DNA-binding protein OS=Lactococcus lactis subsp. lactis (strain IL1403)											1	0.22
Q9CE27|Q9CE27_LACLA Putative DNA binding protein OS=Lactococcus lactis subsp. lactis (strain IL1403)											1	0.12
Q9CDT7|DPO3_LACLA DNA polymerase III PolC-type OS=Lactococcus lactis subsp. lactis (strain IL1403)											1	0.02
P16400|MLER_LACLA Malolactic fermentation system transcriptional activator OS=Lactococcus lactis subsp. lactis (strain IL1403)											1	0.1
Q9CFM6|Q9CFM6_LACLA Putative 1-deoxy-D-xylulose-5-phosphate synthase domain OS=Lactococcus lactis subsp. lactis (strain IL1403)											1	0.52
Q9CET4|Q9CET4_LACLA ABC transporter ATP-binding protein OS=Lactococcus lactis subsp. lactis (strain IL1403)											1	0.12
P58119|FTSW_LACLA Putative lipid II flippase FtsW OS=Lactococcus lactis subsp. lactis (strain IL1403)											1	0.07
Q9CFS3|Q9CFS3_LACLA Prophage pi3 protein 19, tail component OS=Lactococcus lactis subsp. lactis (strain IL1403)											1	0.18
Q9CFM7|DEOC_LACLA Deoxyribose-phosphate aldolase OS=Lactococcus lactis subsp. lactis (strain IL1403)											1	0.14
Q9CI76|Q9CI76_LACLA Amino acids and amines aminotransferase OS=Lactococcus lactis subsp. lactis (strain IL1403)											1	0.08
Q9CHJ8|Q9CHJ8_LACLA Acetyl transferase OS=Lactococcus lactis subsp. lactis (strain IL1403)											1	0.15
Q9CJF7|Q9CJF7_LACLA Prophage ps1 protein 14 OS=Lactococcus lactis subsp. lactis (strain IL1403)											1	0.11
Q9CE39|RRF_LACLA Ribosome-recycling factor OS=Lactococcus lactis subsp. lactis (strain IL1403)											1	0.16
Q9CF52|Q9CF52_LACLA Putative aldose 1-epimerase protein OS=Lactococcus lactis subsp. lactis (strain IL1403)											1	0.09
